# Supplementary material for: Ctp1 and Yhm2: Two Mitochondrial Citrate Transporters to Support Metabolic Flexibility of Saccharomyces cerevisiae
Source: Int J Mol Sci. 2024 Feb 3;25(3):1870. doi: 10.3390/ijms25031870 (PMC10855732; doi:10.3390/ijms25031870)
Supplement: Supplementary file 1 [file ijms-25-01870-s001.zip]

Archive with 1 entries (1 files):
- ijms-2802655-supplementary.pdf
